# Supplementary material for: Prospective observational studies on nutrition intake and the incidence of cognitive impairment in middle-aged and older adults: A protocol for systematic review and meta-analysis
Source: PLoS One. 2023 Jun 29;18(6):e0287852. doi: 10.1371/journal.pone.0287852 (PMC10309612; doi:10.1371/journal.pone.0287852)
Supplement: S2 File — (CSV) [file pone.0287852.s004.csv]

PubMed Search History
Search number	Query	Sort By	Filters	Search Details	Results	Time
14	((((("Diet, Food, and Nutrition"[Mesh]OR"Beverages"[Mesh]OR"Alcoholic Beverages"[Mesh]OR"Artificially Sweetened Beverages"[Mesh]OR"Carbonated Beverages"[Mesh]OR"Coffee"[Mesh]OR"Drinking Water"[Mesh]OR"Energy Drinks"[Mesh]OR"Fermented Beverages "[Mesh]OR"Fruit and Vegetable Juices"[Mesh]OR"Milk "[Mesh]OR"Milk Substitutes "[Mesh]OR"Sugar-Sweetened Beverages"[Mesh]OR"Tea "[Mesh]OR"Teas, Herbal"[Mesh…			("diet, food, and nutrition"[MeSH Terms] OR "Beverages"[MeSH Terms] OR "Alcoholic Beverages"[MeSH Terms] OR "Artificially Sweetened Beverages"[MeSH Terms] OR "Carbonated Beverages"[MeSH Terms] OR "Coffee"[MeSH Terms] OR "Drinking Water"[MeSH Terms] OR "Energy Drinks"[MeSH Terms] OR "Fermented Beverages"[MeSH Terms] OR "Fruit and Vegetable Juices"[MeSH Terms] OR "Milk"[MeSH Terms] OR "Milk Substit…	2,426	9:00:47
13	("Cohort Studies"[Mesh]) OR (cohort[Title/Abstract] OR prospective*[Title/Abstract] OR longitudinal[Title/Abstract] OR follow-up[Title/Abstract] OR follow up[Title/Abstract])			"Cohort Studies"[MeSH Terms] OR "cohort"[Title/Abstract] OR "prospective*"[Title/Abstract] OR "longitudinal"[Title/Abstract] OR "follow-up"[Title/Abstract] OR "follow-up"[Title/Abstract]	3,700,640	9:00:20
12	cohort[Title/Abstract] OR prospective*[Title/Abstract] OR longitudinal[Title/Abstract] OR follow-up[Title/Abstract] OR follow up[Title/Abstract]			"cohort"[Title/Abstract] OR "prospective*"[Title/Abstract] OR "longitudinal"[Title/Abstract] OR "follow-up"[Title/Abstract] OR "follow-up"[Title/Abstract]	2,553,385	9:00:12
11	"Cohort Studies"[Mesh]			"Cohort Studies"[MeSH Terms]	2,469,650	8:59:54
10	incidence[Title/Abstract] OR incident[Title/Abstract] OR new Cogniti*[Title/Abstract] OR subsequent Cogniti*[Title/Abstract] OR new case[Title/Abstract] OR onset[Title/Abstract] OR risk[Title/Abstract]			"incidence"[Title/Abstract] OR "incident"[Title/Abstract] OR "new cogniti*"[Title/Abstract] OR "subsequent cogniti*"[Title/Abstract] OR "new case"[Title/Abstract] OR "onset"[Title/Abstract] OR "risk"[Title/Abstract]	3,797,373	8:59:44
9	("Aged"[Mesh] OR "Middle Aged"[Mesh]) OR (older[Title/Abstract] OR elderly[Title/Abstract] OR oldest[Title/Abstract] OR elder[Title/Abstract] OR old[Title/Abstract] OR ageing[Title/Abstract] OR aging[Title/Abstract] OR post-menopausal*[Title/Abstract] OR postmenopausal*[Title/Abstract] OR aged[Title/Abstract] OR middle age[Title/Abstract])			"Aged"[MeSH Terms] OR "Middle Aged"[MeSH Terms] OR "older"[Title/Abstract] OR "elderly"[Title/Abstract] OR "oldest"[Title/Abstract] OR "elder"[Title/Abstract] OR "old"[Title/Abstract] OR "ageing"[Title/Abstract] OR "aging"[Title/Abstract] OR "post menopausal*"[Title/Abstract] OR "postmenopausal*"[Title/Abstract] OR "Aged"[Title/Abstract] OR "middle age"[Title/Abstract]	7,101,892	8:59:35
8	older[Title/Abstract] OR elderly[Title/Abstract] OR oldest[Title/Abstract] OR elder[Title/Abstract] OR old[Title/Abstract] OR ageing[Title/Abstract] OR aging[Title/Abstract] OR post-menopausal*[Title/Abstract] OR postmenopausal*[Title/Abstract] OR aged[Title/Abstract] OR middle age[Title/Abstract]			"older"[Title/Abstract] OR "elderly"[Title/Abstract] OR "oldest"[Title/Abstract] OR "elder"[Title/Abstract] OR "old"[Title/Abstract] OR "ageing"[Title/Abstract] OR "aging"[Title/Abstract] OR "post menopausal*"[Title/Abstract] OR "postmenopausal*"[Title/Abstract] OR "aged"[Title/Abstract] OR "middle age"[Title/Abstract]	2,641,759	8:59:28
7	"Aged"[Mesh] OR "Middle Aged"[Mesh]			"Aged"[MeSH Terms] OR "Middle Aged"[MeSH Terms]	5,543,913	8:59:14
6	("Cognitive Dysfunction"[Mesh] OR "Dementia"[Mesh] OR "Neurocognitive Disorders"[Mesh]) OR (cognitive dysfunction*[Title/Abstract] OR cognitive impairment*[Title/Abstract] OR cognitive disorder*[Title/Abstract] OR cognitive decline*[Title/Abstract] OR dementia*[Title/Abstract] OR amentia*[Title/Abstract] OR amnestic[Title/Abstract] OR mild neurocognitive disorder*[Title/Abstract] OR cognition*[Ti…			"Cognitive Dysfunction"[MeSH Terms] OR "Dementia"[MeSH Terms] OR "Neurocognitive Disorders"[MeSH Terms] OR "cognitive dysfunction*"[Title/Abstract] OR "cognitive impairment*"[Title/Abstract] OR "cognitive disorder*"[Title/Abstract] OR "cognitive decline*"[Title/Abstract] OR "dementia*"[Title/Abstract] OR "amentia*"[Title/Abstract] OR "amnestic"[Title/Abstract] OR "mild neurocognitive disorder*"[T…	476,079	8:58:19
5	cognitive dysfunction*[Title/Abstract] OR cognitive impairment*[Title/Abstract] OR cognitive disorder*[Title/Abstract] OR cognitive decline*[Title/Abstract] OR dementia*[Title/Abstract] OR amentia*[Title/Abstract] OR amnestic[Title/Abstract] OR mild neurocognitive disorder*[Title/Abstract] OR cognition*[Title/Abstract]			"cognitive dysfunction*"[Title/Abstract] OR "cognitive impairment*"[Title/Abstract] OR "cognitive disorder*"[Title/Abstract] OR "cognitive decline*"[Title/Abstract] OR "dementia*"[Title/Abstract] OR "amentia*"[Title/Abstract] OR "amnestic"[Title/Abstract] OR "mild neurocognitive disorder*"[Title/Abstract] OR "cognition*"[Title/Abstract]	319,309	8:58:13
4	"Cognitive Dysfunction"[Mesh] OR "Dementia"[Mesh] OR "Neurocognitive Disorders"[Mesh]			"Cognitive Dysfunction"[MeSH Terms] OR "Dementia"[MeSH Terms] OR "Neurocognitive Disorders"[MeSH Terms]	307,721	8:58:00
3	("Diet, Food, and Nutrition"[Mesh]OR"Beverages"[Mesh]OR"Alcoholic Beverages"[Mesh]OR"Artificially Sweetened Beverages"[Mesh]OR"Carbonated Beverages"[Mesh]OR"Coffee"[Mesh]OR"Drinking Water"[Mesh]OR"Energy Drinks"[Mesh]OR"Fermented Beverages "[Mesh]OR"Fruit and Vegetable Juices"[Mesh]OR"Milk "[Mesh]OR"Milk Substitutes "[Mesh]OR"Sugar-Sweetened Beverages"[Mesh]OR"Tea "[Mesh]OR"Teas, Herbal"[Mesh]OR"…			"diet, food, and nutrition"[MeSH Terms] OR "Beverages"[MeSH Terms] OR "Alcoholic Beverages"[MeSH Terms] OR "Artificially Sweetened Beverages"[MeSH Terms] OR "Carbonated Beverages"[MeSH Terms] OR "Coffee"[MeSH Terms] OR "Drinking Water"[MeSH Terms] OR "Energy Drinks"[MeSH Terms] OR "Fermented Beverages"[MeSH Terms] OR "Fruit and Vegetable Juices"[MeSH Terms] OR "Milk"[MeSH Terms] OR "Milk Substitu…	3,220,523	8:57:20
2	nutrition[Title/Abstract] OR food*[Title/Abstract] OR diet*[Title/Abstract] OR nutrient*[Title/Abstract] OR fruit*[Title/Abstract] OR vegetable*[Title/Abstract] OR grain*[Title/Abstract] OR high-sugar[Title/Abstract] OR high-fat[Title/Abstract] OR ultra-processed[Title/Abstract] OR Mediterranean*[Title/Abstract] OR saturated fat[Title/Abstract] OR saturated-fat[Title/Abstract] OR vitamin*[Title/A…			"nutrition"[Title/Abstract] OR "food*"[Title/Abstract] OR "diet*"[Title/Abstract] OR "nutrient*"[Title/Abstract] OR "fruit*"[Title/Abstract] OR "vegetable*"[Title/Abstract] OR "grain*"[Title/Abstract] OR "high-sugar"[Title/Abstract] OR "high-fat"[Title/Abstract] OR "ultra-processed"[Title/Abstract] OR "mediterranean*"[Title/Abstract] OR "saturated-fat"[Title/Abstract] OR "saturated-fat"[Title/Abs…	2,683,664	8:57:08
1	"Diet, Food, and Nutrition"[Mesh]OR"Beverages"[Mesh]OR"Alcoholic Beverages"[Mesh]OR"Artificially Sweetened Beverages"[Mesh]OR"Carbonated Beverages"[Mesh]OR"Coffee"[Mesh]OR"Drinking Water"[Mesh]OR"Energy Drinks"[Mesh]OR"Fermented Beverages "[Mesh]OR"Fruit and Vegetable Juices"[Mesh]OR"Milk "[Mesh]OR"Milk Substitutes "[Mesh]OR"Sugar-Sweetened Beverages"[Mesh]OR"Tea "[Mesh]OR"Teas, Herbal"[Mesh]OR"T…			"diet, food, and nutrition"[MeSH Terms] OR "Beverages"[MeSH Terms] OR "Alcoholic Beverages"[MeSH Terms] OR "Artificially Sweetened Beverages"[MeSH Terms] OR "Carbonated Beverages"[MeSH Terms] OR "Coffee"[MeSH Terms] OR "Drinking Water"[MeSH Terms] OR "Energy Drinks"[MeSH Terms] OR "Fermented Beverages"[MeSH Terms] OR "Fruit and Vegetable Juices"[MeSH Terms] OR "Milk"[MeSH Terms] OR "Milk Substitu…	1,352,789	8:56:47
